# Supplementary material for: Substrate Bias-Driven Structural and Mechanical Evolution of AlCrN and AlCrSiN Coatings via Reactive Magnetron Sputtering
Source: Materials (Basel). 2025 Apr 5;18(7):1671. doi: 10.3390/ma18071671 (PMC11990696; doi:10.3390/ma18071671)
Supplement: Supplementary file 1 [file materials-18-01671-s001.zip]

Archive with 1 entries (1 files):
- materials-3500731-supplementary.pdf
